# Supplementary material for: Forecasting ICU Acute Kidney Injury with Actionable Lead Time Using Interpretable Machine Learning: Development and Multi-Center Validation
Source: J Clin Med. 2026 Feb 3;15(3):1191. doi: 10.3390/jcm15031191 (PMC12898506; doi:10.3390/jcm15031191)
Supplement: Supplementary file 1 [file jcm-15-01191-s001.zip]

Archive with 1 entries (1 files):
- jcm-4085537-supplementary.pdf
